# Supplementary material for: Anti-Pathogenic and Immune-Modulatory Effects of Peroral Treatment with Cardamom Essential Oil in Acute Murine Campylobacteriosis
Source: Microorganisms. 2021 Jan 14;9(1):169. doi: 10.3390/microorganisms9010169 (PMC7828794; doi:10.3390/microorganisms9010169)
Supplement: Supplementary file 1 [file microorganisms-09-00169-s001.zip]

Archive with 8 entries (8 files):
- Supp Fig 1_ Placebo vs CARD.tif
- __MACOSX/._Supp Fig 1_ Placebo vs CARD.tif
- Supp Fig 2_Total Clinical Score d3-d6.tif
- __MACOSX/._Supp Fig 2_Total Clinical Score d3-d6.tif
- Supp Fig 3_PICS_CARDAMON_COLON_09.01.21.pdf
- __MACOSX/._Supp Fig 3_PICS_CARDAMON_COLON_09.01.21.pdf
- Supp Fig 4_Translokation_Cardamom.tif
- __MACOSX/._Supp Fig 4_Translokation_Cardamom.tif
